# Supplementary material for: Synergistic Engineering of the Twin-Arginine Translocation (Tat) Pathway and Membrane Capacity Enhances Extracellular Production of Amylosucrase in Bacillus licheniformis
Source: Microorganisms. 2025 May 22;13(6):1179. doi: 10.3390/microorganisms13061179 (PMC12195555; doi:10.3390/microorganisms13061179)
Supplement: Supplementary file 1 [file microorganisms-13-01179-s001.zip]

Archive with 1 entries (1 files):
- microorganisms-3552629-supplementary.pdf
